# Supplementary material for: Exploring phylogeny and genomic vulnerability of Melastoma (Melastomataceae) endemic to a World Natural Heritage site, the Bonin Islands
Source: Sci Rep. 2024 Jul 17;14:15668. doi: 10.1038/s41598-024-65726-6 (PMC11254903; doi:10.1038/s41598-024-65726-6)
Supplement: Supplementary file 1 — Supplementary Information. [file 41598_2024_65726_MOESM1_ESM.xlsx]

## Sheet: Supplementary Table S1
Table S1. The samples used in this study.
Taxon	Locality	Voucher specimen	Identification number of Koishikawa Botanical Garden*	Sampling date	Accession number	Heterozygosity	Rate of high effect mutations	Number of ROH**	Length of ROH**
Melastoma candidum D.Don	Japan: Okinawa Pref., Okinawa Isl.	YI-0006	-	Aug.23, 2015	SRR28712698	0.00457721	0.0522531	374	95977204
	Japan: Okinawa Pref., Iriomote Isl.	YI-0196	-	Mar.16, 2014	SRR28712697	0.00352306	0.050281	432	112612307
	Japan: Okinawa Pref., Okinawa Isl.	YI-1924	2022-0089	Jun.29, 2011	SRR28712686	0.00550141	0.0511027	274	73418364
M. candidum var. alessandrense S.Kobay.	Japan: Tokyo Pref., Kita-Iwojima Isl.	YI-1922	2015-0047	Jul.07, 1994	SRR28712682	0.000443546	0.0531184	544	232884933
	Japan: Tokyo Pref., Kita-Iwojima Isl.	YI-1923	2015-0048	Jun.29, 2010	SRR28712681	0.000470081	0.0535004	563	231624243
M. tetramerum Hayata	Japan: Tokyo Pref., Chichijima Isl.	YI-1909	2014-0029	ca. 1983	SRR28712680	0.00198302	0.102835	478	111025978
	Japan: Tokyo Pref., Chichijima Isl.	YI-1910	2006-0162	Sep.11, 2006	SRR28712679	0.00176912	0.0946624	548	116260758
	Japan: Tokyo Pref., Chichijima Isl.	YI-1911	2006-0163	Sep.11, 2006	SRR28712678	0.00194998	0.097347	484	104967493
	Japan: Tokyo Pref., Chichijima Isl.	YI-1912	2005-0089	Dec.05, 2005	SRR28712677	0.00167164	0.0921423	628	135057146
	Japan: Tokyo Pref., Chichijima Isl.	YI-1913	2006-0164	Sep.11, 2006	SRR28712676	0.00125521	0.0923252	713	191870380
	Japan: Tokyo Pref., Chichijima Isl.	YI-1914	2005-0090	Dec.05, 2005	SRR28712696	0.00191129	0.0957447	510	105797119
	Japan: Tokyo Pref., Chichijima Isl.	YI-1915	2006-0165	Sep.11, 2006	SRR28712695	0.00183432	0.0952201	519	112334005
	Japan: Tokyo Pref., Chichijima Isl.	YI-1916	2006-0166	Sep.11, 2006	SRR28712694	0.00189737	0.101477	508	113062937
	Japan: Tokyo Pref., Chichijima Isl.	YI-1917	2005-0093	Dec.05, 2005	SRR28712693	0.00208655	0.0983352	416	88528646
	Japan: Tokyo Pref., Chichijima Isl.	YI-1919	2008-0061	Jun.24, 2008	SRR28712692	0.00158047	0.0899583	665	157382729
M. tetramerum var. pentapetalum Toyoda	Japan: Tokyo Pref., Hahajima Isl.	YI-0874	-	Nov.15, 2015	SRR28712691	0.001474	0.0860945	790	213097705
	Japan: Tokyo Pref., Hahajima Isl.	YI-0876	-	Nov.15, 2015	SRR28712690	0.00102172	0.0933762	821	215858764
	Japan: Tokyo Pref., Hahajima Isl.	YI-0877	-	Nov.15, 2015	SRR28712689	0.0011718	0.0963937	827	220723806
	Japan: Tokyo Pref., Hahajima Isl.	YI-0878	-	Nov.15, 2015	SRR28712688	0.00131979	0.0856266	840	201748651
	Japan: Tokyo Pref., Hahajima Isl.	YI-0879	-	Nov.15, 2015	SRR28712687	0.00114499	0.0836968	797	224697814
	Japan: Tokyo Pref., Hahajima Isl.	YI-0880	-	Nov.15, 2015	SRR28712685	0.00103669	0.0959833	841	207481155
	Japan: Tokyo Pref., Hahajima Isl.	YI-0881	-	Nov.15, 2015	SRR28712684	0.00102968	0.0947543	847	214498330
	Japan: Tokyo Pref., Hahajima Isl.	YI-1921	2008-0074	Jun.27, 2008	SRR28712683	0.00112933	0.0835494	819	217024088
*Identification number of individuals under ex situ conservation at Koishikawa Botanical Garden, the University of Tokyo
**ROH regions longer than 100,000 were used for calculation

## Sheet: Supplementary Table S2
Table S2. The samples sourced from NCBI GenBank.
Taxon	NCBI Accession
Melastoma candidum D.Don	SRR8892966*
	SRR19183022*
	SRR22574046*
	SRR23109727*
M. dodecandrum Lour.	SRR8892967*
	SRR19183021*
M. malabathricum var. normale (D.Don) R.C.Srivast.	SRR8892968*
	SRR8892969*
	SRR8892970*
	SRR8892971*
	SRR11050474*
	SRR19183013*
	SRR19183014*
	SRR19183015*
	SRR19183016*
	SRR19183017*
	SRR19183018*
	SRR19183019*
	SRR19183020*
	SRR19183023*
	SRR19183024*
	SRR19183025*
	SRR19183026*
	SRR19183027*
	SRR19183028*
	SRR19183029*
	SRR19183030*
Osbeckia stellata Buch.-Ham. ex D.Don	SRR22557471*
	MK331713**
*: SRA accessions, **: Nucleotide accession

## Sheet: Supplementary Table S3
Table S3. Summary of the data for statistical analyses.
		Mean	Median	Sample standard deviation	Sample standard error
M. candidum	Heterozygosity	0.0012334	0.001358	0.0002795	0.00010564
	Rate of high effect mutations	0.053095	0.052253	0.0025868	0.00097773
	Number of ROH	399.57	424	59.564	22.513
	Length of ROH (10,000,000 bp)	11.977	13.146	2.8748	1.0865
M. tetramerum	Heterozygosity	0.049496	0.046952	0.018699	0.0059131
	Rate of high effect mutations	0.096004	0.09522	0.0041004	0.0012966
	Number of ROH	546.9	510	92.86	29.365
	Length of ROH (10,000,000 bp)	12.363	11.233	3.0327	0.95902
M. tetramerum var. pentapetalum	Heterozygosity	7.4344e-05	7.3932e-05	2.8192e-05	9.9674e-06
	Rate of high effect mutations	0.089934	0.086094	0.0056866	0.0020105
	Number of ROH	822.75	821	20.666	7.3064
	Length of ROH (10,000,000 bp)	21.439	21.45	0.72178	0.25519
